# Supplementary material for: The Influence of Storage Temperature and Packaging Technology on the Durability of Ready-to-Eat Preservative-Free Meat Bars with Dried Plasma
Source: Foods. 2023 Dec 4;12(23):4372. doi: 10.3390/foods12234372 (PMC10706313; doi:10.3390/foods12234372)
Supplement: Supplementary file 1 [file foods-12-04372-s001.zip]

Archive with 1 entries (1 files):
- foods-2701104-supplementary.pdf
